# Supplementary material for: Root and leaf metabolite profiles analysis reveals the adaptive strategies to low potassium stress in barley
Source: BMC Plant Biol. 2018 Sep 10;18:187. doi: 10.1186/s12870-018-1404-4 (PMC6131769; doi:10.1186/s12870-018-1404-4)
Supplement: Supplementary file 2 — Table S2. Loading factors contributing to PCA analysis of root metabolome variation (XLSX 11 kb) [file 12870_2018_1404_MOESM2_ESM.xlsx]

## Sheet: Table S2
Table S2. Loading factors contributing to PCA analysis of root metabolome variation
Number	Metabolite names	PC1-loading	PC2-loading
1	Hexanoic acid	0.038733	-0.11358
2	Glycolic acid	-0.16672	-0.11436
3	L-Alanine	0.05113	-0.25046
4	Valine	-0.14371	0.19023
5	Urea	0.12628	-0.091525
6	Benzoic acid	-0.15872	-0.11101
7	L-Leucine	-0.13086	0.22212
8	Glycerol	-0.16483	0.012903
9	L-Isoleucine	-0.15587	0.15724
10	L-Proline	-0.16724	0.01762
11	Maleic acid	-0.17359	-0.0442
12	Glycine	-0.16844	0.061783
13	Succinic acid	0.14099	-0.10922
14	Glyceric acid	-0.15993	-0.059312
15	Uracil	-0.17346	-0.041159
16	Fumaric acid	-0.15822	-0.097208
17	L-Serine	-0.13148	0.14475
18	Pipecolinic acid	-0.10838	0.25152
19	Threonic acid-1,4-lactones	NA	NA
20	L-Threonine	-0.15038	0.13223
21	O-Acetyl-L-Serine	NA	NA
22	β-Alanine	0.12804	-0.0040623
23	L-Glutamine	-0.16949	-0.035223
24	Malic acid	0.14243	-0.13898
25	L-Aspartic acid	0.16085	-0.048204
26	Pyroglutamic acid	-0.061999	-0.21283
27	GABA	0.06873	0.041707
28	Threonic acid	-0.024874	0.024882
29	Ketoglutaric acid	0.15771	-0.09321
30	L-Glutamic acid	0.15911	-0.086697
31	L-Phenylalanine	-0.10455	-0.060089
32	Xylose	-0.15766	-0.11792
33	L-Arabinose	-0.16431	-0.089219
34	L-Asparagine	-0.079379	-0.19068
35	Ribose	-0.1611	-0.053064
36	Xylitol	-0.090826	-0.23599
37	Putrescine	-0.17682	-0.025763
38	Ribotide	0.073017	-0.081131
39	2-Keto-gluconic acid	-0.051265	-0.22993
40	Shikimic acid	-0.083324	-0.1879
41	Ornithine	-0.12669	0.041949
42	Citric acid	0.11579	-0.23636
43	Ascorbic acid	-0.086459	0.24951
44	Quinic acid	0.031509	0.061128
45	O-Methyl-Inositol	-0.13553	-0.055196
46	Fructose	-0.17086	-0.015964
47	Galactose	-0.17023	-0.088304
48	L-Lysine	-0.14362	0.066987
49	Glucose	-0.17203	-0.086866
50	Tyrosine	0.023475	-0.037087
51	Mannitol	-0.10851	-0.19628
52	Hexadecanoic acid	-0.13843	-0.18661
53	Inositol	-0.17762	-0.025998
54	Sorbose	-0.15658	0.018054
55	Maltose	0.11368	-0.20182
56	Sucrose	-0.13479	-0.1784
57	Trehalose	-0.12475	-0.21965
PC1: the first principal component; PC2: the second principal component
