# Supplementary material for: Root and leaf metabolite profiles analysis reveals the adaptive strategies to low potassium stress in barley
Source: BMC Plant Biol. 2018 Sep 10;18:187. doi: 10.1186/s12870-018-1404-4 (PMC6131769; doi:10.1186/s12870-018-1404-4)
Supplement: Supplementary file 3 — Table S3. Loading factors contributing to PLS-DA analysis of root metabolome variation (XLSX 10 kb) [file 12870_2018_1404_MOESM3_ESM.xlsx]

## Sheet: Table S3
Table S3. Loading factors contributing to PLS-DA analysis of root metabolome variation
Number	Metabolite names	Comp 1 loading
1	Hexanoic acid	-0.026901
2	Glycolic acid	-0.14538
3	L-Alanine	0.17903
4	Valine	-0.1071
5	Urea	-0.15165
6	Benzoic acid	-0.17197
7	L-Leucine	-0.078592
8	Glycerol	-0.01686
9	L-Isoleucine	-0.0095564
10	L-Proline	0.038178
11	Maleic acid	0.035086
12	Glycine	0.039193
13	Succinic acid	0.19977
14	Glyceric acid	0.016555
15	Uracil	-0.17007
16	Fumaric acid	0.19572
17	L-Serine	-0.071442
18	Pipecolinic acid	-0.14602
19	Threonic acid-1,4-lactones	NA
20	L-Threonine	-0.10344
21	O-Acetyl-L-Serine	NA
22	β-Alanine	0.1414
23	L-Glutamine	-0.20336
24	Malic acid	0.19493
25	L-Aspartic acid	0.11658
26	Pyroglutamic acid	-0.080926
27	GABA	0.098219
28	Threonic acid	0.18645
29	Ketoglutaric acid	-0.047626
30	L-Glutamic acid	0.18552
31	L-Phenylalanine	-0.17701
32	Xylose	-0.15042
33	L-Arabinose	-0.16849
34	L-Asparagine	-0.19232
35	Ribose	0.025087
36	Xylitol	-0.018451
37	Putrescine	-0.1581
38	Ribotide	-0.18755
39	2-Keto-gluconic acid	-0.14443
40	Shikimic acid	0.13999
41	Ornithine	-0.11466
42	Citric acid	0.10796
43	Ascorbic acid	0.039945
44	Quinic acid	0.14379
45	O-Methyl-Inositol	0.074751
46	Fructose	0.17791
47	Galactose	0.11189
48	L-Lysine	-0.19951
49	Glucose	0.17999
50	Tyrosine	-0.17281
51	Mannitol	0.15697
52	Hexadecanoic acid	-0.061232
53	Inositol	-0.016683
54	Sorbose	0.19322
55	Maltose	-0.076473
56	Sucrose	0.19588
57	Trehalose	-0.037581
Comp1: component 1
