# Supplementary material for: Root and leaf metabolite profiles analysis reveals the adaptive strategies to low potassium stress in barley
Source: BMC Plant Biol. 2018 Sep 10;18:187. doi: 10.1186/s12870-018-1404-4 (PMC6131769; doi:10.1186/s12870-018-1404-4)
Supplement: Supplementary file 4 — Table S4. Loading factors contributing to PCA analysis of leaf metabolome variation (XLSX 11 kb) [file 12870_2018_1404_MOESM4_ESM.xlsx]

## Sheet: Table S4
Table S4. Loading factors contributing to PCA analysis of leaf metabolome variation
Number	Metabolite names	PC1-loading	PC2-loading
1	Hexanoic acid	0.006039	0.080351
2	Glycolic acid	0.15815	-0.007233
3	L-Alanine	0.086679	-0.25277
4	Valine	0.18007	-0.058944
5	Urea	NA	NA
6	Benzoic acid	0.17697	0.048412
7	L-Leucine	0.16719	-0.091406
8	Glycerol	NA	NA
9	L-Isoleucine	0.15618	0.11009
10	L-Proline	0.10744	-0.24425
11	Maleic acid	0.18177	-0.025488
12	Glycine	0.17747	-0.011351
13	Succinic acid	-0.16436	-0.12118
14	Glyceric acid	0.11107	-0.14171
15	Uracil	0.16421	0.01092
16	Fumaric acid	-0.080818	0.16237
17	L-Serine	0.13244	-0.012584
18	Pipecolinic acid	0.13308	-0.19154
19	Threonic acid-1,4-lactones	0.13787	-0.13401
20	L-Threonine	0.16757	-0.067819
21	O-Acetyl-L-Serine	0.13802	-0.19321
22	β-Alanine	-0.011489	-0.30809
23	L-Glutamine	0.16167	0.061284
24	Malic acid	-0.15692	-0.14693
25	L-Aspartic acid	-0.12116	-0.20855
26	Pyroglutamic acid	0.046984	-0.20947
27	GABA	0.07175	0.070263
28	Threonic acid	-0.14218	-0.15793
29	Ketoglutaric acid	-0.17079	-0.046352
30	L-Glutamic acid	-0.11503	-0.23404
31	L-Phenylalanine	0.14424	0.090831
32	Xylose	0.16381	-0.063043
33	L-Arabinose	0.16856	-0.035631
34	L-Asparagine	0.15697	0.0028317
35	Ribose	0.17045	0.038437
36	Xylitol	0.1512	0.036613
37	Putrescine	0.16148	0.1417
38	Ribotide	-0.094961	-0.13878
39	2-Keto-gluconic acid	0.099539	-0.2168
40	Shikimic acid	0.062956	-0.22258
41	Ornithine	NA	NA
42	Citric acid	-0.15905	-0.13514
43	Ascorbic acid	0.033131	-0.025997
44	Quinic acid	-0.049892	0.14681
45	O-Methyl-Inositol	0.084712	0.029191
46	Fructose	0.17822	0.0053006
47	Galactose	0.17365	0.080085
48	L-Lysine	0.1513	-0.12608
49	Glucose	0.17957	0.056256
50	Tyrosine	0.17888	-0.0068869
51	Mannitol	NA	NA
52	Hexadecanoic acid	0.13508	0.12951
53	Inositol	0.14542	-0.12582
54	Sorbose	0.17477	0.04461
55	Maltose	-0.050024	-0.28161
56	Sucrose	0.07981	-0.23969
57	Trehalose	NA	NA
PC1: the first principal component; PC2: the second principal component
